# Supplementary material for: The PDB database is a rich source of alpha-helical anti-microbial peptides to combat disease causing pathogens
Source: F1000Res. 2015 Jun 16;3:295. Originally published 2014 Dec 5. [Version 2] doi: 10.12688/f1000research.5802.2 (PMC4642847; doi:10.12688/f1000research.5802.2)
Supplement: Data used for SCALPEL search methodology to identify plant alpha helical - antimicrobial peptides in the PDB database — list.plants.txt: list of PDB IDs resulting from querying the PDB database with the keyword ‘plant’. ALPHAHELICES.zip: DSSP analysis of proteins listed in list.plants.txt to identify alpha helices. RawDataHelix.txt: PAGAL analysis of alpha helices listed in ALPHAHELICES.zip. HTH: Set of all pairs of alpha helices connected with a short (<five residues) loop. [file f1000research-3-7108-s0000.tgz]

Archive with 1 entries (1 files):
- bd2e5aab-6e8f-448f-93c4-5b9701a7394e_SCALPELDATASET.zip
